# Supplementary material for: Transcriptionally induced nucleoid-associated protein-like ccr1 in combined-culture serves as a global effector of Streptomyces secondary metabolism
Source: Front Microbiol. 2024 Jul 12;15:1422977. doi: 10.3389/fmicb.2024.1422977 (PMC11272600; doi:10.3389/fmicb.2024.1422977)
Supplement: Supplementary file 1 [file Data_Sheet_1.zip]

Archive with 2 entries (2 files):
- Data Sheet 1.PDF
- Supplemental Table 3.XLSX
