# Supplementary material for: Transcriptionally induced nucleoid-associated protein-like ccr1 in combined-culture serves as a global effector of Streptomyces secondary metabolism
Source: Front Microbiol. 2024 Jul 12;15:1422977. doi: 10.3389/fmicb.2024.1422977 (PMC11272600; doi:10.3389/fmicb.2024.1422977)
Supplement: Supplementary file 1 [file Data_Sheet_1.zip › Supplemental Table 3.XLSX]

## Sheet: Table S3
Feature ID	gene name	putative function	TPM (mono-culture)	TPM (combined-culture)	Fold change	P-value
SCO0162		Nitroreductase family	72.0274	13.9702	-5.81494	0.0006735
SCO0165		Domain of unknown function DUF302	13.5216	2.13107	-7.52127	0.0004305
SCO0166		polyphosphate kinase [EC:2.7.4.34]	205.825	26.8145	-8.62398	4.319e-05
SCO0167		Universal stress protein family	316.845	45.2496	-7.75453	0.0003395
SCO0168		Cyclic nucleotide-binding domain	479.011	103.56	-5.14584	0.003595
SCO0170		CBS domain	207.214	39.9477	-5.79875	0.0008111
SCO0172		Universal stress protein family	27.7864	5.52016	-6.0758	0.0001643
SCO0173		OsmC-like protein	74.4851	13.8519	-6.06219	0.000929
SCO0174		Domain of unknown function (DUF1918)/Helix-turn-helix domain/Pyridoxamine 5'-phosphate oxidase	210.982	39.2965	-6.01609	0.0006504
SCO0177		hypothetical protein	186.46	37.0645	-5.6848	0.0005933
SCO0180		Universal stress protein family	165.232	29.5905	-6.25548	0.0007242
SCO0181		Universal stress protein family	190.85	27.4531	-7.76585	0.000666
SCO0224		Questin_oxidase	29.2093	6.01064	-6.00022	4.267e-05
SCO0243		hypothetical protein	20.7619	2.80685	-8.553	0.0005094
SCO0421		Two component system Response regulator (TCS-RR)	16.34	3.24094	-5.61032	0.001524
SCO0498		L-ornithine N5-monooxygenase [EC:1.14.13.195 1.14.13.196]	2.11471	18.0304	6.2766	0.003357
SCO0499		methionyl-tRNA formyltransferase [EC:2.1.2.9]	1.19027	12.4045	7.65102	0.0007638
SCO0570	rpmG_1	rpmG; 50S ribosomal protein L33	11.7484	0.761673	-14.5222	0.008863
SCO0585		Conserved hypothetical ATP binding protein	12.5836	2.58379	-5.84432	0.001424
SCO0597		PRC-barrel domain	67.0089	13.7552	-5.81799	4.623e-05
SCO0607		lipoprotein	406.978	84.1906	-5.88183	6.078e-05
SCO0758		hypothetical protein	13.0554	2.1227	-6.90641	0.007169
SCO0784		Protein of unknown function (DUF4230)	12.4712	0.738645	-19.0903	9.91e-06
SCO0955		hypothetical protein	123.247	15.6208	-8.50846	0.0005283
SCO0973		Magnesium transporter NIPA	192.308	18.0916	-11.7997	1.465e-05
SCO1045		Heavy-metal-associated domain	28.8113	3.23327	-10.4965	5.163e-05
SCO1124		Protein of unknown function (DUF1360)	2.41976	16.5948	5.40136	0.003198
SCO1181		Domain of unknown function (DUF4132)	3.2843	22.5681	5.22778	0.001421
SCO1178		SnoaL-like domain	12.647	2.54162	-5.90477	0.0005714
SCO1342		Tetratricopeptide repeat	13.0482	88.1914	5.13712	0.001356
SCO1364		Clp amino terminal domain, pathogenicity island component	405.819	39.7567	-11.7011	9.744e-07
SCO1373		Glutamate-cysteine ligase family 2(GCS2)	59.5941	9.31252	-7.2988	5.974e-05
SCO1375		Family of unknown function (DUF5999)	477.725	69.073	-7.58401	0.000646
SCO1405		HSP90 family protein	3.64819	31.2425	6.5134	0.0001496
SCO1406		SnoaL-like domain	3.95681	26.271	5.05732	0.0008412
SCO1411		Major Facilitator Superfamily	119.522	12.7425	-10.2777	5.983e-05
SCO1412		D-glutamate cyclase	82.7712	5.88603	-15.5577	1.9e-06
SCO1458		AsnC-type helix-turn-helix domain	1.61683	11.2145	5.52057	0.004994
SCO1528		Elongation factor Tu GTP binding domain/Elongation factor G, domain IV	40.7768	6.41131	-7.01687	0.0004938
SCO1532		hypothetical protein	15.1052	3.25505	-5.22262	0.001035
SCO1533		Domain of unknown function (DUF4365)	130.481	15.822	-9.54681	5.321e-06
SCO1541	ssgB	Streptomyces sporulation and cell division protein, SsgA	232.286	31.5455	-8.36101	4.56e-05
SCO1550		small membrane protein	480.062	72.4409	-7.58703	2.682e-05
SCO1557		D-methionine transport system substrate-binding protein	1.36277	36.9388	19.5588	9.841e-06
SCO1558		D-methionine transport system permease protein	1.20275	12.023	7.38226	0.00161
SCO1559		D-methionine transport system ATP-binding protein	1.51493	16.7746	8.01311	0.001509
SCO1597		RNA methyltransferase, TrmH family	8.21229	56.739	5.24715	0.0006696
SCO1611		3-oxoacyl-ACP reductase	42.1194	5.80405	-8.39677	5.565e-06
SCO1612		aldehyde dehydrogenase	21.8309	3.56786	-7.15286	8.233e-06
SCO1613		glutamine synthetase [EC:6.3.1.2]	52.8566	10.8867	-5.42245	0.001462
SCO1620		glycine betaine/proline transport system permease protein	2.1745	35.4009	11.9256	3.532e-05
SCO1621		glycine betaine/proline transport system ATP-binding protein [EC:7.6.2.9]	5.04133	51.9128	7.59284	0.000809
SCO1737		Cupin domain	1.0973	11.5902	7.3233	0.009221
SCO1739		error-prone DNA polymerase [EC:2.7.7.7]	1.00743	11.2216	8.23975	0.0001401
SCO1776	pyrG	CTP synthase [EC:6.3.4.2]	10.7444	74.6166	5.23418	0.001304
SCO1790		Tetratricopeptide repeat	2.64933	20.2136	5.58249	0.002539
SCO1819		Transglycosylase associated protein	1.02788	11.7755	8.05346	0.0168881
SCO1865		Aminotransferase class-III	5.7926	39.0761	5.11889	0.0007759
SCO1876		RNA polymerase sigma factor	0.71813	10.2525	9.93107	0.002844
SCO1909		Antibiotic biosynthesis monooxygenase	32.3948	3.24516	-12.3328	3.998e-08
SCO2002		hypothetical protein	3.20424	22.5748	5.17338	0.00789
SCO2037		tryptophan synthase beta chain [EC:4.2.1.20]	8.69741	57.8313	5.2656	0.0002126
SCO2055		Mechanosensitive ion channel, conserved TM helix	22.5449	1.51802	-16.7966	4.776e-08
SCO2167		hypothetical protein	1081.69	217.909	-5.7868	0.0001105
SCO2168		PspA/IM30 family	1096.45	236.944	-5.39541	0.001155
SCO2270		Htaa	0.800378	11.8552	10.7352	0.000191
SCO2256	panB	3-methyl-2-oxobutanoate hydroxymethyltransferase [EC:2.1.2.11]	267.48	33.2223	-9.45067	3.023e-06
SCO2315		Family of unknown function (DUF6768)	88.9886	15.1507	-7.17818	2.217e-06
SCO2346		mannitol-1-/sugar-/sorbitol-6-phosphatase [EC:3.1.3.22 3.1.3.23 3.1.3.50] |	0.870458	10.5723	8.65275	0.002932
SCO2485		Sulfite exporter TauE/SafE	1.48078	15.3136	7.9492	4.846e-05
SCO2513		Helix-turn-helix domain	24.4594	5.60285	-5.05995	0.0002138
SCO2519		MMPL family	459.146	80.3998	-7.10617	0.000348
SCO2524		hypothetical protein	341.686	70.9811	-5.44861	0.00306
SCO2529		Thermolysin metallopeptidase, alpha-helical domain	20.9388	3.99208	-5.73099	0.001255
SCO2682		Thioester domain	11.79	83.5815	5.51844	0.0002431
SCO2695		Sulfatase-modifying factor enzyme 1	26.834	4.77959	-6.79613	9.542e-07
SCO2699		ChpA-C	23.6434	4.14317	-6.21342	0.003986
SCO2745		Bacterial regulatory proteins, lacI family/Periplasmic binding protein-like domain	147.557	33.2698	-5.30872	0.0005283
SCO2746		ribose transport system ATP-binding protein [EC:7.5.2.7]	149.583	27.6279	-6.6217	6.863e-05
SCO2747		ribose transport system substrate-binding protein	66.3265	11.7036	-6.99271	1.026e-05
SCO2780		iron-desferrioxamine transport system substrate-binding protein	7.8307	65.0183	6.25337	0.0004774
SCO2781		Siderophore-interacting FAD-binding domain	1.33378	12.575	6.70492	0.006722
SCO2786		hexosaminidase [EC:3.2.1.52]	90.7131	10.281	-10.0372	7.814e-06
SCO2804		hypothetical protein	18.5673	3.51655	-6.3411	0.0002863
SCO2822		Arylmalonate decarboxylase	33.8075	6.5518	-5.90748	0.0002053
SCO2823		maleate isomerase [EC:5.2.1.1]	36.7458	6.14615	-6.77581	0.0001312
SCO2857		hypothetical protein	1.19272	10.3317	6.27145	0.009801
SCO2862		hypothetical protein	3.78258	24.5467	5.02724	0.007731
SCO2907		N-acetylglucosamine PTS system EIICBA or EIICB component [EC:2.7.1.193]	1.46261	11.5542	5.81984	0.001796
SCO2927		4-hydroxyphenylpyruvate dioxygenase [EC:1.13.11.27]	730.656	127.141	-6.24301	0.009828
SCO2928		Winged helix-turn-helix DNA-binding/Lrp/AsnC ligand binding domain	11.9093	2.31437	-6.05617	0.0008804
SCO2930		osmoprotectant transport system permease protein	11.283	1.57107	-8.58668	0.0002634
SCO3064		proton-dependent oligopeptide transporter, POT family	3.88296	45.5707	8.69044	0.0001562
SCO3078		GDSL-like Lipase/Acylhydrolase family	26.4145	3.32685	-8.97506	8.238e-06
SCO3082		Domain of unknown function (DUF4287)	315.553	40.8696	-8.52541	0.000217
SCO3089		putative ABC transport system ATP-binding protein	171.784	25.528	-8.20439	1.012e-05
SCO3097		Transglycosylase-like domain/LysM domain	23.87	164.135	5.13781	0.003122
SCO3110		putative ABC transport system permease protein, FtsX-like permease family	435.691	43.7409	-11.6102	3.181e-06
SCO3111		putative ABC transport system ATP-binding protein	560.386	49.3675	-13.2178	3.138e-07
SCO3124		large subunit ribosomal protein L25	39.8307	295.917	5.66506	0.0003954
SCO3196		fructose PTS system EIIBC or EIIC component [EC:2.7.1.202]	62.3655	11.8887	-6.58815	3.212e-05
SCO3197		1-phosphofructokinase [EC:2.7.1.56]	29.8443	6.86242	-5.50746	0.0002166
SCO3199		Major Facilitator Superfamily	1.12523	10.4426	6.8921	0.0003023
SCO3328	bdtA	Helix-turn-helix domain	6659.9	1433.26	-5.0792	0.0186318
SCO3363		Acetyltransferase (GNAT) family	1.30569	12.8684	7.66877	0.00176
SCO3365		Helix-turn-helix domain/Domain of unknown function (DUF5753)	50.9878	9.72932	-5.96086	0.000383
SCO3390	satK	two component sensor kinase	137.312	24.3946	-6.76365	5.651e-05
SCO3470		DDE superfamily endonuclease	2.30364	24.8493	8.14585	7.058e-05
SCO3622		taurine---2-oxoglutarate transaminase [EC:2.6.1.55]	316.14	1995.54	5.80387	0.0122156
SCO3623		Bacterial regulatory proteins, gntR family	9.75871	117.205	10.9141	9.49e-05
SCO3732		DEAD/DEAH box helicase	5.08478	42.6282	6.28726	0.0003868
SCO3733		PTS system glucitol/sorbitol-specific IIA component	1.85091	39.9005	16.0715	2.712e-05
SCO3734		Protein of unknown function (DUF952)	2.11289	14.0528	5.29943	0.00784
SCO3905		Capsule biosynthesis CapC	69.1169	16.1498	-5.12112	4.255e-05
SCO3924		Family of unknown function (DUF5326)	49.2097	9.47607	-5.99799	0.0008064
SCO3956		ABC-2 type transport system ATP-binding protein	1121.86	181.083	-7.26069	0.0001609
SCO3957		ABC-2 type transport system permease protein	950.051	151.225	-7.36335	0.000101
SCO3958		ABC-2 type transport system ATP-binding protein	667.729	109.164	-7.24674	0.0001085
SCO3959		ABC-2 type transport system permease protein	168.71	34.8173	-5.72967	0.0001252
SCO4005		Sigma-70, region 4	576.234	35.1531	-18.7099	2.611e-08
SCO4040		hypothetical protein	12.0109	2.72446	-5.2051	0.001893
SCO4096		DEAD/DEAH box helicase	6.01203	47.0407	5.8062	0.001482
SCO4164		thiosulfate/3-mercaptopyruvate sulfurtransferase [EC:2.8.1.1 2.8.1.2]	3.12037	28.4681	7.24569	8.74e-06
SCO4187		hypothetical protein (DevA homolog)	2126.72	357.075	-6.65207	0.000713
SCO4189		Protein of unknown function (DUF3040) (ncRNA?)	24.2239	2.67319	-10.2266	0.0006568
SCO4198		Helix-turn-helix	458.281	82.461	-6.73641	1.852e-05
SCO4199		Apolipoprotein A1/A4/E domain	2210.53	420.069	-6.26864	0.0003702
SCO4227		hypothetical protein	89.2984	17.3331	-5.80287	0.0006282
SCO4266		NADPH:quinone reductase [EC:1.6.5.5]	30.1599	2.58025	-13.8584	2.105e-08
SCO4287		Protein of unknown function (DUF3263)	9.63162	73.589	5.84899	0.0003565
SCO4301		Domain of unknown function (DUF5753)	32.8714	6.76576	-5.63744	0.0001699
SCO4317		hypothetical protein	731.749	62.0134	-13.5629	6.544e-08
SCO4332		cation-transporting P-type ATPase E [EC:7.2.2.-]	225.893	25.8955	-9.98148	2.153e-05
SCO4388		citrate synthase [EC:2.3.3.1]	133.837	27.1133	-5.76541	0.0002774
SCO4584		Outer membrane lipoprotein-sorting protein	791.171	145.727	-6.23071	0.0006409
SCO4585		ABC-2 type transport system ATP-binding protein	722.571	143.615	-5.8187	0.0007109
SCO4701	rpsJ	small subunit ribosomal protein S10	313.925	2068.13	5.00257	0.002827
SCO4703	rplD	large subunit ribosomal protein L4	304.147	2016.59	5.03099	0.00312
SCO4739		lipoprotein	9.94167	112.836	8.65058	2.553e-05
SCO4799		Palmitoyl protein thioesterase	16.7004	3.54576	-5.37547	0.0009217
SCO4829		GMC oxidoreductase	3.37307	40.7846	9.06651	3.261e-05
SCO4831		glycine betaine/proline transport system permease protein	1.87293	20.8953	8.29909	0.0003285
SCO4885		ABC transporter substrate-binding protein PnrA-like	49.4871	383.019	5.81682	0.001819
SCO4890	deoA	thymidine phosphorylase [EC:2.4.2.4]	11.6322	80.3351	5.21974	0.001798
SCO4903		PspC domain	12790.3	479.971	-30.199	1.438e-09
SCO4916		phosphomannomutase [EC:5.4.2.8]	8.81034	138.105	11.6018	2.61e-05
SCO4917		purine-nucleoside phosphorylase [EC:2.4.2.1]	24.7639	265.819	8.00302	0.0001416
SCO4947		nitrate reductase / nitrite oxidoreductase, alpha subunit [EC:1.7.5.1 1.7.99.-]	56.8402	12.3664	-5.05171	0.008797
SCO4948		nitrate reductase / nitrite oxidoreductase, beta subunit [EC:1.7.5.1 1.7.99.-]	55.2121	8.1084	-7.59476	0.0001247
SCO4949		nitrate reductase molybdenum cofactor assembly chaperone NarJ/NarW	75.2336	9.11016	-9.10166	1.845e-05
SCO4950		nitrate reductase gamma subunit [EC:1.7.5.1 1.7.99.-]	46.8028	6.88591	-7.65725	0.0001037
SCO5031		lipoyl-dependent peroxiredoxin subunit D [EC:1.11.1.28]	44.5993	380.629	6.44737	0.000244
SCO5032		lipoyl-dependent peroxiredoxin subunit C [EC:1.11.1.28]	40.7702	374.073	6.92029	0.0002142
SCO5035		putative ABC transport system ATP-binding protein	1.87915	14.9768	6.11432	0.0007185
SCO5071	actVI-ORFA		738.863	25.1986	-33.677	5.413e-12
SCO5072	actVI-ORF1		255.698	5.48431	-55.8509	1.11e-16
SCO5073	actVI-ORF2		133.842	4.72253	-33.0238	8.868e-13
SCO5074	actVI-ORF3		859.769	19.1891	-51.4796	2.851e-13
SCO5075	actVI-ORF4		155.535	3.57532	-51.7976	9.992e-16
SCO5076	actVA-ORF1		132.446	16.2648	-9.51143	1.258e-06
SCO5077	actVA-ORF2		740.104	121.535	-6.99371	6.606e-05
SCO5078	actVA-ORF3		351.391	7.75167	-51.363	3.25e-13
SCO5079	actVA-ORF4		293.555	9.71647	-35.3296	2.414e-12
SCO5080	actVA-ORF5		169.75	5.62601	-35.2112	2.528e-12
SCO5081	actII-ORF1		155.769	7.04855	-26.5585	3.423e-12
SCO5083	actII-ORF2		18.3612	3.02468	-8.2237	0.001299
SCO5084	actII-ORF3		27.6478	5.68897	-6.47738	0.004482
SCO5085	actII-ORF4		239.611	44.777	-6.20675	0.0001135
SCO5086	actIII		211.623	3.85996	-64.1891	8.882e-16
SCO5087	actI-ORF1		550.144	6.93752	-92.8632	2.22e-16
SCO5088	actI-ORF2		182.707	2.69645	-81.922	0
SCO5089	actI-ORF3		167.987	1.95514	-100.145	2.691e-12
SCO5090	actVII		172.376	2.25987	-88.9718	1.11e-16
SCO5091	actIV		79.0206	1.98505	-47.3339	1.44e-12
SCO5092	actVB		38.918	0.720252	-61.4915	1.164e-09
SCO5157		magnesium transporter	5.30365	40.5357	5.7854	0.000757
SCO5225		ribonucleoside-diphosphate reductase beta chain [EC:1.17.4.1]	4.89272	128.83	19.2738	2.237e-06
SCO5226		ribonucleoside-diphosphate reductase alpha chain [EC:1.17.4.1]	5.78275	134.691	17.0856	1.711e-05
SCO5227		redoxin-like	4.58529	63.0543	9.96547	0.0001636
SCO5269		Trypsin-like peptidase domain/vWA-MoxR associated protein C-terminal domain	29.9942	6.59393	-5.14401	0.001555
SCO5276		Trypsin-co-occurring domain 1	94.2952	10.9571	-9.75513	2.494e-05
SCO5277		magnesium chelatase subunit I [EC:6.6.1.1]	24.8791	5.30564	-5.50572	0.0001379
SCO5288		Protein phosphatase 2C	5.21855	35.1163	5.17833	0.0005106
SCO5350		Family of unknown function (DUF6083)	15.3387	2.07622	-8.75896	0.0001997
SCO5511	CdgC	Diguanylate cyclase, GGDEF domain/EAL domain	137.908	28.317	-5.40401	0.006193
SCO5588		lipoprotein	1.85099	13.7887	5.83009	0.001402
SCO5658		Bacterial extracellular solute-binding protein	47.6742	832.06	16.0927	0.0004504
SCO5666		betaine-aldehyde dehydrogenase [EC:1.2.1.8]	7.44735	66.9049	8.20306	0.000723
SCO5667		ABC transporter substrate-binding protein	8.05963	78.3029	8.85899	0.0005758
SCO5668		polyamine ABC transporter ATP-binding protein	10.3501	104.046	9.20733	0.0008479
SCO5669		polyamine ABC-transporter integral memb rane protein	7.18535	71.1058	9.06147	0.001644
SCO5670		polyamine ABC-transporter integral memb rane protein	5.44753	49.0377	8.09829	0.0004876
SCO5671		FAD dependent oxidoreductase	7.46505	47.694	5.77783	0.002444
SCO5769	recA	recA bacterial DNA recombination protein	89.9147	717.923	5.9195	0.003249
SCO5770	recX	RecX family	6.80558	94.6379	10.1849	0.0001302
SCO5771		Rhodanese-like domain	1.10918	25.0372	15.7678	0.0004821
SCO5804	nrdR	transcriptional repressor NrdR	18.3096	131.485	5.45648	0.0004972
SCO5830		Sucrase/ferredoxin-like	2.64027	28.5351	7.97179	0.0002982
SCO5839		Peptidase family M23	15.7585	167.632	7.97732	0.0001032
SCO5841		PTS HPr component phosphorylation site	2.54216	29.9247	8.56221	0.00104
SCO5856		Major Facilitator Superfamily	10.9604	104.514	7.11755	0.0005795
SCO5880		REDY-like protein HapK	120.655	24.8781	-5.93594	4.707e-05
SCO5912		Collagenase	660.052	115.506	-6.211	0.0155
SCO5957		Major Facilitator Superfamily	1.4669	11.1881	5.6154	0.003335
SCO5970		Family of unknown function (DUF6099)	26.4084	4.83512	-6.40296	0.0002362
SCO5972		3' terminal RNA ribose 2'-O-methyltransferase Hen1	3.07777	21.6333	5.26712	0.0034
SCO5982		phenylacetic acid degradation operon negative regulatory protein, PaaX-like protein	2.50542	27.6217	8.29355	6.89e-05
SCO5985		Endoribonuclease L-PSP	12.35	0.957608	-14.5659	8.349e-05
SCO5993		Thioredoxin	1.44525	10.2221	5.31525	0.003371
SCO6010		ABC transporter ATP-binding protein	5.16288	51.1071	7.42524	0.0002916
SCO6011		ABC transporter	5.31025	40.8759	5.71761	0.002006
SCO6075	cAMP	3',5'-cyclic-AMP phosphodiesterase [EC:3.1.4.53]	2.09688	27.2112	9.6701	5.578e-05
SCO6091		putative drug exporter of the RND superfamily	328.17	21.4137	-17.5875	1.321e-07
SCO6131		serine-type D-Ala-D-Ala carboxypeptidase/endopeptidase (penicillin-binding protein 4) [EC:3.4.16.4 3.4.21.-]	4.76956	54.2448	8.48248	8.262e-05
SCO6167		Tetratricopeptide repeat	848.121	169.328	-5.52773	0.006036
SCO6178		peptidoglycan-N-acetylglucosamine deacetylase [EC:3.5.1.104]	7.88974	62.379	5.93835	0.0005605
SCO6202		hypothetical protein	34.8047	5.88068	-6.91553	1.578e-05
SCO6220		RHS Repeat	2.13024	14.5094	5.17075	0.001747
SCO6224		hypothetical protein	7.55163	77.8677	7.9447	1.261e-05
SCO6225		von Willebrand factor type A domain	3.19316	57.2504	13.7812	4.899e-08
SCO6257		Periplasmic binding protein domain	2.00348	38.6873	14.2852	1.158e-05
SCO6259		simple sugar transport system ATP-binding protein [EC:7.5.2.-]	0.173185	15.6667	53.26	0.0001478
SCO6300		beta-N-acetylhexosaminidase [EC:3.2.1.52]	15.5689	3.35148	-5.45089	0.0001568
SCO6375		Fasciclin domain	74.2769	9.52742	-9.10039	1.768e-07
SCO6414		beta-ureidopropionase [EC:3.5.1.6]	80.0056	15.8327	-5.59487	0.002422
SCO6415		dihydropyrimidinase [EC:3.5.2.2]	78.6077	15.7705	-5.46254	0.003798
SCO6494		Putative Actinobacterial Holin-X, holin superfamily III	13.6522	2.04996	-7.91111	5.668e-05
SCO6499		Gas vesicle synthesis protein GvpO	21.0008	4.52205	-5.59745	0.0007638
SCO6682		lanthionine-containing peptide SapB	17.0331	0.974233	-16.5799	0.006174
SCO6734		L-asparagine permease	1.35916	10.0721	5.63454	0.0003098
SCO6989		Protein of unknown function (DUF861)	2.21278	86.9085	35.1655	1.954e-06
SCO7034		4-aminobutyrate aminotransferase [EC:2.6.1.19]	22.4931	2.39279	-11.3437	2.579e-08
SCO7058		Protein of unknown function (DUF3592)	11.454	2.61255	-5.39126	0.007595
SCO7098		Afadin- and alpha -actinin-Binding	14.6849	2.84608	-6.281	0.0001907
SCO7172		Protein of unknown function (DUF2523)	2.57721	44.2938	12.4417	0.0004549
SCO7179		N-acetylmuramoyl-L-alanine amidase	0.838543	23.9717	20.6933	1.832e-05
SCO7276		PRC-barrel domain	11.7104	0.863646	-15.4058	1.957e-05
SCO7285		FAD binding domain	1.38603	10.4679	5.9765	0.0003148
SCO7317		CO dehydrogenase/acetyl-CoA synthase delta subunit	18.8364	3.48437	-6.37335	0.0004048
SCO7399		Periplasmic binding protein	5.3786	60.5126	8.27217	0.0002859
SCO7431		hypothetical protein	11.6314	0	-104.726	0.0162849
SCO7462		Sulfite exporter TauE/SafE	2.06572	14.1202	5.26533	0.00143
SCO7463	cvnA13	sensor histidine kinase	28.7095	208.173	5.62129	0.0002754
SCO7464	cvnB13	Roadblock/LC7 domain	15.6699	105.921	5.26682	0.0006947
SCO7466	cvnD13	Conserved hypothetical ATP binding protein	12.638	97.0038	5.96519	0.0001314
SCO7522		DNA ligase (NAD+) [EC:6.5.1.2]	2.39502	17.7285	5.5225	0.00176
SCO7536		putative drug exporter of the RND superfamily	867.841	196.678	-5.01866	0.003078
SCO7585		MerR HTH family regulatory protein	32.5489	7.30153	-5.29104	0.0005641
SCO7588		NAD dependent epimerase/dehydratase family	3.0152	23.7294	5.95361	0.0006355
SCO7613		Predicted membrane protein (DUF2157)	154.177	25.5612	-7.30697	2.019e-05
SCO7664		Protein of unknown function, DUF488	27.4131	6.11784	-5.42919	0.0002504
SCO7665		Hypervirulence associated proteins TUDOR domain	41.9754	4.7997	-10.1199	5.675e-05
SCO7693		short chain dehydrogenase	24.379	4.4377	-6.63584	5.913e-06
